# Supplementary material for: Albumin-EDTA-Vanadium Is a Powerful Anti-Proliferative Agent, Following Entrance into Glioma Cells via Caveolae-Mediated Endocytosis
Source: Pharmaceutics. 2021 Sep 25;13(10):1557. doi: 10.3390/pharmaceutics13101557 (PMC8540012; doi:10.3390/pharmaceutics13101557)
Supplement: Supplementary file 1 [file pharmaceutics-13-01557-s001.zip]

Archive with 1 entries (1 files):
- pharmaceutics-1306656-supplementary.pdf
